# Supplementary material for: Health-related quality of life outcomes of surgery for diffuse glioma: A systematic review and pooled analysis
Source: Neurooncol Pract. 2025 Oct 25;13(1):60–70. doi: 10.1093/nop/npaf111 (PMC12965647; doi:10.1093/nop/npaf111)
Supplement: npaf111_Supplementary_Data [file npaf111_supplementary_data.zip]

Archive with 2 entries (2 files):
- PRISMA 2020 checklist.docx
- Supplementary Table Final (20250918).docx
